# Supplementary material for: Utility of olfactory identification test for screening of cognitive dysfunction in community-dwelling older adults
Source: PeerJ. 2021 Dec 20;9:e12656. doi: 10.7717/peerj.12656 (PMC8697762; doi:10.7717/peerj.12656)
Supplement: Supplemental Information 1 — Blank spaces indicate data that could not be obtained. Abbreviations: JMCIS, The Japanese version of the Mild Cognitive Impairment Screen; MPI, Memory Performance Index; UPSIT, the University of Pennsylvania Smell Identification Test; MMSE, Mini-Mental State Examination. [file peerj-09-12656-s001.xlsx]

## Sheet: Sheet1
assessment day	ID	sex (women=0, men=1)	age	JMCIS (normal=0, border line=1, cognitively impaired=2)	MPI	awareness of memory loss (absent=0, present=1, unknown=-9)	awareness of olfactory deficits (absent=0, present=1, unknown=-9)	history of disorder affecting olfaction (absent=0, present=1)	use of drugs affecting olfaction (no=0, yes=1)	MMSE	UPSIT 1 choiced answer (a=1, b=2, c=3, d=4, no answer=-9)	UPSIT 1 answer is correct (flase=0, true=1)	UPSIT 2 choiced answer (a=1, b=2, c=3, d=4, no answer=-9)	UPSIT 2 answer is correct (flase=0, true=1)	UPSIT 6 choiced answer (a=1, b=2, c=3, d=4, no answer=-9)	UPSIT 6 answer is correct (flase=0, true=1)	UPSIT 7 choiced answer (a=1, b=2, c=3, d=4, no answer=-9)	UPSIT 7 answer is correct (flase=0, true=1)	UPSIT 8 choiced answer (a=1, b=2, c=3, d=4, no answer=-9)	UPSIT 8 answer is correct (flase=0, true=1)	UPSIT 11 choiced answer (a=1, b=2, c=3, d=4, no answer=-9)	UPSIT 11 answer is correct (flase=0, true=1)	UPSIT 13 choiced answer (a=1, b=2, c=3, d=4, no answer=-9)	UPSIT 13 answer is correct (flase=0, true=1)	UPSIT 15 choiced answer (a=1, b=2, c=3, d=4)	UPSIT 15 answer is correct (flase=0, true=1)	UPSIT 16 choiced answer (a=1, b=2, c=3, d=4, no answer=-9)	UPSIT 16 answer is correct (flase=0, true=1)	UPSIT 18 choiced answer (a=1, b=2, c=3, d=4, no answer=-9)	UPSIT 18 answer is correct (flase=0, true=1)	UPSIT 21 choiced answer (a=1, b=2, c=3, d=4, no answer=-9)	UPSIT 21 answer is correct (flase=0, true=1)	UPSIT 24 choiced answer (a=1, b=2, c=3, d=4, no answer=-9)	UPSIT 24 answer is correct (flase=0, true=1)	UPSIT 25 choiced answer (a=1, b=2, c=3, d=4, no answer=-9)	UPSIT 25 answer is correct (flase=0, true=1)	UPSIT 27 choiced answer (a=1, b=2, c=3, d=4, no answer=-9)	UPSIT 27 answer is correct (flase=0, true=1)	UPSIT 28 choiced answer (a=1, b=2, c=3, d=4, no answer=-9)	UPSIT 28 answer is correct (flase=0, true=1)	UPSIT 29 choiced answer (a=1, b=2, c=3, d=4, no answer=-9)	UPSIT 29 answer is correct (flase=0, true=1)	UPSIT 31 choiced answer (a=1, b=2, c=3, d=4, no answer=-9)	UPSIT 31 answer is correct (flase=0, true=1)	UPSIT 32 choiced answer (a=1, b=2, c=3, d=4, no answer=-9)	UPSIT 32 answer is correct (flase=0, true=1)	UPSIT 37 choiced answer (a=1, b=2, c=3, d=4, no answer=-9)	UPSIT 37 answer is correct (flase=0, true=1)	UPSIT 39 choiced answer (a=1, b=2, c=3, d=4, no answer=-9)
2019-10-14	40994	0	73	0	69.48	1	0	0	0	29	4	0	3	0	2	1	1	1	2	1	3	1	1	1	2	1	4	1	2	0	4	0	4	0	4	0	4	1	2	1	2	1	4	1	3	1	1	1	4
2019-10-14	40996	0	75	0	65.41	1	0	0	0	27	1	0	3	0	2	1	1	1	2	1	3	1	1	1	2	1	4	1	4	0	3	0	1	1	4	0	1	0	4	0	2	1	2	0	3	1	1	1	4
2019-10-14	40999	1	80	2	31.54	1	1	0	0	26	3	0	2	1	3	0	1	1	3	0	3	1	1	1	2	1	4	1	1	1	3	0	4	0	3	0	4	1	4	0	1	0	4	1	1	0	1	1	1
2019-10-14	40997	0	65	0	61.52	0	1	0	0	29	1	0	2	1	2	1	1	1	2	1	3	1	1	1	4	0	4	1	4	0	1	1	1	1	4	0	4	1	4	0	2	1	4	1	3	1	1	1	3
2019-10-14	40998	0	82	2	31.35	0	1	0	0	27
2019-10-14	41002	0	66	0	65.05	0	0	0	0	29
2019-10-14	41003	0	67	0	59.91	-9	-9	0	0	24	2	1	2	1	4	0	1	1	2	1	3	1	1	1	2	1	4	1	1	1	1	1	4	0	4	0	4	1	2	1	2	1	4	1	3	1	1	1	2
2019-10-14	41005	0	74	0	63.86	1	0	0	0	26	4	0	1	0	2	1	2	0	2	1	3	1	1	1	2	1	4	1	4	0	1	1	4	0	3	0	3	0	2	1	2	1	4	1	1	0	1	1	1
2019-10-14	41000	1	79	0	52.01	1	1	0	0	26	4	0	2	1	2	1	4	0	2	1	3	1	1	1	1	0	4	1	4	0	3	0	4	0	3	0	4	1	3	0	2	1	4	1	3	1	1	1	4
2019-10-14	41001	0	79	0	59.03	0	1	0	0	28	1	0	4	0	1	0	1	1	2	1	3	1	1	1	3	0	3	0	3	0	1	1	4	0	3	0	4	1	1	0	4	0	4	1	1	0	1	1	2
2019-10-14	41011	1	76	0	54.01	1	0	0	0	30	4	0	2	1	2	1	1	1	2	1	3	1	1	1	2	1	4	1	1	1	3	0	4	0	3	0	4	1	2	1	2	1	4	1	3	1	1	1	4
2019-10-14	41006	0	75	2	48.25	1	0	0	0	28	1	0	2	1	2	1	1	1	2	1	3	1	1	1	2	1	4	1	4	0	1	1	1	1	2	1	4	1	4	0	2	1	4	1	1	0	1	1	3
2019-10-14	41010	1	68	0	55.54	0	0	0	0	27	-9	0	2	1	2	1	2	0	1	0	3	1	1	1	2	1	1	0	4	0	1	1	3	0	1	0	2	0	3	0	4	0	4	1	4	0	1	1	4
2019-10-14	41012	1	73	0	55.79	1	1	0	0	28	4	0	2	1	2	1	1	1	2	1	3	1	1	1	2	1	4	1	1	1	1	1	4	0	4	0	4	1	4	0	2	1	4	1	2	0	1	1	2
2019-10-14	41004	0	67	0	63.49	1	1	0	0	26	2	1	2	1	2	1	1	1	2	1	3	1	1	1	2	1	4	1	1	1	1	1	4	0	4	0	4	1	2	1	2	1	4	1	3	1	1	1	2
2019-10-14	41014	1	69	2	40.17	1	0	0	0	30	2	1	2	1	2	1	2	0	2	1	3	1	1	1	2	1	4	1	4	0	1	1	1	1	2	1	4	1	2	1	2	1	4	1	3	1	1	1	4
2019-10-14	41009	0	74	0	52.5	1	0	0	0	28	4	0	2	1	4	0	2	0	2	1	3	1	1	1	2	1	4	1	3	0	1	1	4	0	4	0	4	1	2	1	2	1	4	1	1	0	1	1	2
2019-10-14	41016	1	71	0	60.14	0	0	0	0	29	4	0	3	0	2	1	1	1	2	1	1	0	1	1	3	0	4	1	1	1	1	1	1	1	4	0	4	1	2	1	2	1	4	1	1	0	1	1	3
2019-10-14	41015	0	67	0	59.36	1	0	0	0	30	1	0	2	1	2	1	1	1	2	1	3	1	1	1	4	0	4	1	4	0	1	1	4	0	4	0	4	1	2	1	2	1	4	1	3	1	1	1	2
2019-10-14	41017	0	76	1	50.1	1	0	0	0	29	3	0	2	1	4	0	4	0	2	1	3	1	1	1	2	1	4	1	1	1	1	1	4	0	3	0	4	1	4	0	2	1	4	1	1	0	1	1	2
2019-10-14	41026	0	71	0	57	0	0	0	0	28	4	0	3	0	4	0	1	1	2	1	3	1	1	1	2	1	4	1	1	1	4	0	4	0	4	0	4	1	2	1	2	1	4	1	2	0	1	1	2
2019-10-14	41020	1	77	0	55.1	1	1	1	0	29	1	0	2	1	2	1	1	1	2	1	3	1	1	1	2	1	4	1	4	0	1	1	4	0	4	0	4	1	4	0	2	1	4	1	3	1	1	1	2
2019-10-14	41022	1	76	2	38.01	1	0	0	0	28	3	0	2	1	2	1	3	0	2	1	1	0	1	1	2	1	2	0	4	0	2	0	4	0	2	1	4	1	4	0	2	1	4	1	1	0	3	0	3
2019-10-14	41019	0	75	2	46.57	0	0	0	0	30	2	1	2	1	2	1	3	0	2	1	3	1	2	0	2	1	1	0	1	1	3	0	4	0	4	0	1	0	3	0	4	0	4	1	1	0	1	1	2
2019-10-14	41025	0	71	0	57.67	1	0	0	0	28	1	0	2	1	2	1	3	0	2	1	3	1	1	1	2	1	4	1	1	1	1	1	4	0	4	0	1	0	3	0	2	1	4	1	1	0	1	1	2
2019-10-14	41021	1	67	2	48.23	0	0	0	0	26	4	0	3	0	2	1	2	0	2	1	3	1	1	1	2	1	4	1	4	0	3	0	4	0	2	1	4	1	4	0	2	1	4	1	1	0	1	1	2
2019-10-14	41030	0	78	2	47.31	0	1	0	0	27	3	0	2	1	3	0	1	1	2	1	3	1	2	0	2	1	3	0	1	1	1	1	1	1	4	0	4	1	2	1	2	1	4	1	1	0	1	1	2
2019-10-14	41028	0	76	2	46.82	1	0	0	0	27	4	0	2	1	3	0	1	1	2	1	3	1	1	1	2	1	4	1	3	0	3	0	4	0	2	1	4	1	2	1	2	1	4	1	3	1	1	1	3
2019-10-14	41033	0	82	2	45.46	1	0	0	0	29	4	0	2	1	2	1	1	1	2	1	3	1	1	1	2	1	1	0	1	1	1	1	4	0	4	0	4	1	2	1	2	1	4	1	1	0	1	1	3
2019-10-14	41031	0	78	0	51.76	1	0	0	0	29	4	0	3	0	1	0	1	1	1	0	3	1	1	1	2	1	4	1	1	1	3	0	4	0	4	0	4	1	2	1	2	1	4	1	3	1	1	1	3
2019-10-14	41034	0	66	0	57.48	1	1	0	0	28	1	0	3	0	4	0	1	1	2	1	3	1	1	1	2	1	4	1	4	0	1	1	4	0	3	0	4	1	4	0	2	1	4	1	1	0	1	1	2
2019-11-03	41440	0	69	2	48.01	1	1	0	0	28	4	0	2	1	2	1	2	0	2	1	3	1	1	1	2	1	4	1	4	0	1	1	4	0	3	0	4	1	3	0	4	0	4	1	3	1	1	1	2
2019-11-03	41446	0	76	2	28.25	0	0	0	0	26	4	0	3	0	2	1	1	1	2	1	3	1	1	1	4	0	4	1	1	1	1	1	1	1	4	0	4	1	4	0	4	0	4	1	3	1	1	1	2
2019-11-03	41442	0	81	2	42.27	1	0	0	0	26	2	1	2	1	2	1	1	1	2	1	3	1	1	1	4	0	4	1	4	0	1	1	1	1	4	0	4	1	3	0	2	1	4	1	1	0	3	0	1
2019-11-03	41448	0	79	0	57.42	0	0	0	0	25	4	0	2	1	2	1	1	1	2	1	3	1	1	1	2	1	4	1	4	0	1	1	4	0	2	1	4	1	4	0	2	1	4	1	1	0	1	1	2
2019-11-03	41444	0	71	0	59.13	1	0	0	0	29	1	0	3	0	2	1	1	1	2	1	3	1	1	1	2	1	4	1	1	1	1	1	4	0	3	0	4	1	2	1	2	1	4	1	3	1	1	1	2
2019-11-03	41449	1	79	0	52.74	1	1	0	0	30	-9	0	2	1	2	1	2	0	2	1	3	1	1	1	2	1	1	0	4	0	1	1	1	1	3	0	4	1	3	0	2	1	4	1	-9	0	1	1	-9
2019-11-03	41445	0	72	0	52.82	1	0	0	0	30	1	0	2	1	2	1	1	1	2	1	3	1	3	0	2	1	4	1	4	0	1	1	4	0	4	0	1	0	2	1	2	1	4	1	3	1	1	1	4
2019-11-03	41450	1	77	0	56.26	1	0	0	0	28	2	1	3	0	2	1	1	1	2	1	3	1	1	1	2	1	4	1	4	0	2	0	1	1	3	0	4	1	2	1	2	1	4	1	3	1	1	1	4
2019-11-03	41447	0	84	2	45.66	0	0	0	0	25	4	0	2	1	2	1	1	1	2	1	3	1	1	1	2	1	4	1	4	0	1	1	4	0	4	0	4	1	4	0	2	1	4	1	1	0	4	0	2
2019-11-03	41456	0	78	2	43.18	1	1	0	0	22	2	1	2	1	2	1	2	0	2	1	3	1	1	1	2	1	4	1	1	1	2	0	1	1	3	0	4	1	2	1	4	0	4	1	3	1	1	1	2
2019-11-03	41454	0	68	0	58.1	0	0	0	0	29	4	0	3	0	2	1	2	0	2	1	3	1	1	1	2	1	4	1	1	1	1	1	4	0	4	0	4	1	2	1	2	1	4	1	3	1	3	0	2
2019-11-03	41455	0	83	2	28.77	1	1	0	0	22	1	0	3	0	2	1	4	0	2	1	3	1	1	1	2	1	4	1	4	0	3	0	1	1	4	0	4	1	2	1	2	1	4	1	1	0	1	1	3
2019-11-03	41457	0	72	2	39.87	1	1	0	0	25	1	0	2	1	2	1	2	0	1	0	3	1	1	1	2	1	4	1	4	0	1	1	4	0	4	0	4	1	3	0	2	1	4	1	3	1	1	1	2
2019-11-03	41458	0	70	0	53.47	1	0	0	0	24	4	0	2	1	2	1	2	0	2	1	3	1	1	1	2	1	4	1	1	1	1	1	4	0	3	0	4	1	3	0	4	0	4	1	1	0	1	1	2
2019-11-03	41464	0	80	2	40.58	1	0	0	0	28	4	0	2	1	2	1	1	1	2	1	3	1	1	1	2	1	4	1	4	0	4	0	4	0	2	1	4	1	2	1	2	1	4	1	1	0	1	1	2
2019-11-03	41462	0	70	0	56.95	1	0	0	0	29	1	0	2	1	2	1	1	1	2	1	3	1	1	1	2	1	4	1	4	0	4	0	4	0	4	0	4	1	2	1	2	1	4	1	1	0	1	1	2
2019-11-03	41460	0	75	2	32.95	1	0	0	0	23	4	0	1	0	3	0	4	0	2	1	1	0	1	1	2	1	3	0	4	0	1	1	1	1	2	1	4	1	4	0	4	0	4	1	3	1	1	1	4
2019-11-03	41461	0	66	0	61.67	1	0	0	0	30	4	0	3	0	2	1	1	1	2	1	3	1	1	1	2	1	4	1	1	1	1	1	4	0	4	0	4	1	2	1	2	1	4	1	3	1	1	1	2
2019-11-03	41467	1	79	2	32.45	1	0	0	0	28	4	0	2	1	2	1	2	0	2	1	3	1	1	1	2	1	1	0	1	1	1	1	4	0	2	1	3	0	1	0	2	1	4	1	2	0	1	1	2
2019-11-03	41466	1	73	0	58.77	0	0	0	0	27	2	1	2	1	2	1	4	0	2	1	3	1	1	1	1	0	1	0	2	0	4	0	4	0	4	0	4	1	4	0	2	1	4	1	3	1	3	0	3
2019-11-03	41469	0	75	2	46.73	1	0	0	0	28	4	0	3	0	2	1	2	0	1	0	3	1	1	1	3	0	4	1	2	0	1	1	1	1	3	0	1	0	2	1	1	0	4	1	1	0	1	1	2
2019-11-03	41468	0	71	0	56.06	1	1	0	0	29	1	0	2	1	2	1	4	0	1	0	3	1	1	1	2	1	1	0	2	0	1	1	1	1	4	0	4	1	2	1	2	1	4	1	1	0	2	0	3
2019-11-03	41470	0	84	2	41.23	1	1	0	0	24	4	0	3	0	2	1	2	0	2	1	3	1	1	1	4	0	4	1	1	1	1	1	1	1	3	0	2	0	2	1	2	1	4	1	1	0	1	1	3
2019-11-03	41472	0	74	2	48.36	1	1	0	0	30	2	1	2	1	2	1	2	0	1	0	3	1	1	1	2	1	4	1	1	1	1	1	1	1	4	0	4	1	4	0	2	1	4	1	3	1	1	1	1
2019-11-03	41471	0	79	0	53.57	0	1	0	0	28	3	0	4	0	2	1	1	1	2	1	1	0	1	1	3	0	2	0	2	0	1	1	3	0	3	0	4	1	1	0	4	0	4	1	1	0	1	1	3
2019-11-03	41473	0	73	2	41.75	1	1	0	0	27	4	0	2	1	2	1	1	1	2	1	3	1	1	1	2	1	4	1	2	0	1	1	1	1	4	0	1	0	2	1	2	1	4	1	3	1	1	1	2
2019-11-03	41474	0	81	2	44.4	1	1	0	0	25	2	1	2	1	4	0	2	0	1	0	1	0	1	1	2	1	2	0	4	0	4	0	3	0	4	0	3	0	1	0	2	1	2	0	1	0	1	1	3
2019-11-03	41477	0	72	0	63.09	1	1	0	0	29	4	0	2	1	2	1	1	1	2	1	3	1	1	1	2	1	4	1	4	0	1	1	4	0	2	1	1	0	2	1	2	1	4	1	2	0	1	1	2
2019-11-03	41487	0	72	0	57.1	1	0	0	0	28	4	0	2	1	2	1	1	1	2	1	3	1	1	1	2	1	4	1	1	1	1	1	4	0	4	0	1	0	2	1	2	1	4	1	3	1	1	1	2
2019-11-03	41490	0	78	2	42.89	1	0	0	0	24	4	0	2	1	2	1	2	0	2	1	3	1	1	1	2	1	4	1	4	0	1	1	4	0	3	0	3	0	3	0	2	1	4	1	3	1	1	1	2
2019-11-03	41486	0	83	2	21.52	0	0	0	0	23	4	0	1	0	2	1	4	0	2	1	3	1	1	1	2	1	4	1	1	1	1	1	1	1	2	1	4	1	4	0	4	0	4	1	1	0	1	1	2
2019-11-03	41484	0	81	2	45.97	0	0	0	0	29	4	0	2	1	4	0	2	0	2	1	3	1	1	1	2	1	4	1	3	0	1	1	4	0	4	0	2	0	2	1	2	1	4	1	3	1	1	1	3
2019-11-03	41489	0	78	2	39.76	0	0	0	0	26	1	0	2	1	2	1	4	0	1	0	3	1	1	1	2	1	4	1	4	0	1	1	4	0	3	0	4	1	2	1	2	1	4	1	1	0	1	1	3
2019-11-03	41488	1	75	2	43.63	1	0	0	0	27	4	0	3	0	2	1	2	0	1	0	3	1	1	1	2	1	4	1	4	0	1	1	4	0	3	0	4	1	3	0	4	0	4	1	3	1	1	1	2
2019-11-03	41492	0	81	2	26.53	0	0	0	0	26	2	1	3	0	3	0	2	0	1	0	3	1	1	1	4	0	4	1	4	0	1	1	4	0	2	1	4	1	4	0	2	1	4	1	3	1	1	1	3
2020-01-15	43202	0	74	2	23.33	1	1	0	0	26	4	0	4	0	1	0	2	0	3	0	2	0	2	0	3	0	1	0	1	1	3	0	1	1	2	1	1	0	3	0	4	0	3	0	3	1	4	0	1
2020-01-15	43203	0	75	0	54.47	0	0	0	0	28	1	0	1	0	2	1	2	0	2	1	3	1	1	1	2	1	2	0	2	0	1	1	2	0	2	1	2	0	2	1	2	1	2	0	1	0	1	1	2
2020-01-15	43204	0	80	0	57.37	1	1	0	0	30	3	0	1	0	2	1	2	0	2	1	3	1	1	1	1	0	3	0	1	1	4	0	4	0	4	0	2	0	4	0	2	1	4	1	1	0	2	0	3
2020-01-15	43205	0	84	2	49.62	1	1	0	0	28	4	0	2	1	2	1	1	1	2	1	3	1	1	1	2	1	4	1	1	1	1	0	4	0	4	0	4	1	2	1	2	1	4	1	1	0	1	1	2
2020-01-15	43208	0	79	2	47.82	1	0	0	0	29	4	0	3	0	2	1	4	0	2	1	3	1	1	1	4	0	2	0	1	1	4	0	1	1	3	0	3	0	4	0	2	1	4	1	1	0	1	1	1
2020-01-15	43209	0	84	2	39.75	1	1	0	0	28	1	0	2	1	4	0	2	0	2	1	1	0	1	1	4	0	4	1	1	1	1	1	4	0	4	0	4	1	3	0	4	0	1	0	3	1	1	1	4
2020-01-15	43217	0	72	0	53.53	1	1	0	0	30	1	0	2	1	2	1	1	1	2	1	3	1	1	1	1	0	4	1	4	0	4	0	4	0	4	0	4	1	2	1	2	1	4	1	3	1	4	0	2
2020-01-15	43219	0	79	2	46.98	1	0	0	0	30	4	0	3	0	4	0	2	0	2	1	1	0	1	1	2	1	4	1	4	0	1	1	1	1	1	0	1	0	4	0	2	1	4	1	1	0	1	1	2
2020-01-16	43247	0	65	2	35.79
2020-01-16	43252	0	83	2	26.94	1	1	0	0		4	0	1	0	2	1	4	0	2	1	3	1	1	1	2	1	4	1	1	1	4	0	1	1	2	1	4	1	4	0	2	1	4	1	1	0	2	0	4
2020-01-16	43256	0	71	0	56.76	1	0	0	0	28	1	0	3	0	2	1	1	1	2	1	3	1	1	1	4	0	4	1	4	0	1	1	4	0	3	0	1	0	2	1	2	1	4	1	1	0	1	1	2
2020-01-16	43257	0	78	2	36.56	1	0	0	0	24	1	0	1	0	2	1	1	1	2	1	3	1	1	1	4	0	4	1	4	0	3	0	1	1	3	0	4	1	3	0	2	1	4	1	1	0	1	1	4
2020-01-16	43259	0	77	0	54.56	1	0	0	0	27	4	0	3	0	4	0	1	1	2	1	3	1	1	1	2	1	4	1	1	1	1	1	4	0	3	0	4	1	3	0	2	1	4	1	1	0	1	1	2
2020-01-16	43260	1	78	2	42.41	1	1	0	0	29	2	1	3	0	1	0	3	0	2	1	3	1	1	1	2	1	1	0	4	0	1	1	4	0	2	1	4	1	4	0	2	1	4	1	3	1	1	1	3
2020-01-16	43261	1	77	2	49.42	0	0	0	0	25	4	0	3	0	4	0	1	1	2	1	3	1	1	1	1	0	4	1	1	1	1	1	1	1	1	0	2	0	2	1	2	1	4	1	2	0	1	1	2
2020-01-16	43264	1	80	0	52.46	1	1	0	0	27	3	0	2	1	2	1	3	0	3	0	4	0	1	1	2	1	1	0	4	0	3	0	4	0	4	0	2	0	4	0	2	1	2	0	3	1	1	1	4
2020-01-16	43265	0	68	0	70.67	1	1	0	0	29	2	1	2	1	2	1	1	1	2	1	3	1	1	1	2	1	4	1	4	0	1	1	4	0	4	0	1	0	1	0	4	0	4	1	1	0	1	1	2
2020-01-16	43266	1	68	0	60.99	0	0	0	0	27	2	1	3	0	2	1	1	1	3	0	2	0	1	1	1	0	4	1	1	1	1	1	1	1	4	0	4	1	4	0	2	1	4	1	3	1	3	0	3
2020-01-16	43267	0	69	0	50.55	0	0	0	0	30	4	0	2	1	2	1	2	0	2	1	3	1	1	1	2	1	4	1	1	1	1	1	4	0	4	0	1	0	2	1	2	1	4	1	3	1	1	1	4
2020-01-16	43269	1	71	0	50.21	1	0	1	0	23	3	0	3	0	2	1	3	0	2	1	4	0	1	1	2	1	4	1	4	0	1	1	4	0	3	0	1	0	4	0	4	0	4	1	1	0	1	1	3
2020-01-16	43270	0	79	2	36.57	1	0	0	0	27	2	1	3	0	2	1	1	1	2	1	3	1	1	1	4	0	4	1	1	1	3	0	4	0	4	0	4	1	4	0	2	1	4	1	3	1	1	1	3
2020-01-16	43271	0	76	0	61.64	0	0	0	0	29	4	0	3	0	2	1	1	1	2	1	3	1	1	1	1	0	4	1	4	0	1	1	4	0	2	1	4	1	2	1	2	1	4	1	1	0	1	1	2
2020-01-16	43272	0	75	2	47.05	1	0	0	0	24	2	1	2	1	2	1	1	1	2	1	3	1	1	1	2	1	4	1	4	0	1	1	4	0	4	0	4	1	2	1	4	0	4	1	1	0	1	1	3
2020-01-16	43273	0	77	2	39.84	0	0	0	0	28	2	1	2	1	2	1	1	1	2	1	3	1	1	1	2	1	4	1	4	0	1	1	4	0	4	0	4	1	2	1	2	1	4	1	3	1	1	1	3
2020-01-16	43274	0	81	2	17.34	0	0	0	0	23	2	1	3	0	2	1	1	1	2	1	3	1	1	1	2	1	4	1	4	0	1	1	4	0	4	0	4	1	2	1	2	1	4	1	3	1	1	1	3
2020-01-16	43275	1	75	2	41.96	1	0	0	0	29	2	1	2	1	2	1	3	0	2	1	3	1	1	1	2	1	4	1	1	1	1	1	4	0	4	0	3	0	2	1	2	1	4	1	1	0	1	1	3
2020-01-16	43276	0	72	2	47.75	0	0	0	0	25	2	1	3	0	2	1	1	1	2	1	3	1	1	1	2	1	4	1	4	0	1	1	4	0	4	0	4	1	2	1	2	1	4	1	3	1	1	1	3
2020-01-17	43292	0	71	0	61.55	1	0	0	0	27	4	0	2	1	2	1	1	1	2	1	3	1	1	1	2	1	4	1	4	0	4	0	4	0	2	1	4	1	2	1	2	1	4	1	1	0	1	1	4
2020-01-17	43294	0	76	0	58.48	1	0	0	0	28	1	0	3	0	2	1	1	1	1	0	3	1	1	1	2	1	4	1	1	1	4	0	4	0	2	1	1	0	2	1	2	1	4	1	3	1	1	1	2
2020-01-17	43302	0	81	2	33.47	0	0	0	0	23	4	0	1	0	4	0	2	0	1	0	3	1	1	1	2	1	4	1	1	1	1	1	1	1	4	0	3	0	2	1	2	1		0	1	0	1	1	3
2020-01-17	43303	1	79	2	38.94	1	1	0	0	28	3	0	3	0	3	0	1	1	2	1	4	0	1	1	2	1	1	0	3	0	4	0	4	0	3	0	1	0	2	1	3	0	1	0	2	0	4	0	2
2020-01-17	43304	0	81	0	57.14	1	1	0	0	29	2	1	3	0	2	1	4	0	2	1	3	1	1	1	2	1	4	1	4	0	4	0	4	0	4	0	4	1	3	0	2	1	4	1	3	1	1	1	2
2020-01-17	43307	0	78	2	22.41	1	0	0	0	24	4	0	1	0	2	1	3	0	2	1	3	1	1	1	4	0	4	1	4	0	1	1	4	0	4	0	4	1	4	0	2	1	4	1	1	0	1	1	3
2020-01-17	43308	0	77	2	49.01	1	0	0	0	28	2	1	2	1	3	0	2	0	2	1	1	0	1	1	2	1	2	0	4	0	3	0	4	0	3	0	4	1	4	0	2	1	4	1	3	1	1	1	4
2020-01-21	43347	0	71	0	61.44	1	1	0	0	27	4	0	3	0	2	1	1	1	2	1	3	1	1	1	2	1	4	1	4	0	1	1	1	1	4	0	4	1	4	0	2	1	4	1	3	1	1	1	2
2020-01-21	43348	0	73	2	43.05	1	0	0	0	25	4	0	2	1	2	1	1	1	2	1	3	1	1	1	2	1	4	1	1	1	1	1	1	1	4	0	4	1	2	1	2	1	4	1	3	1	1	1	4
2020-01-21	43349	0	83	2	49.27	1	1	0	0	30	4	0	2	1	2	1	4	0	2	1	3	1	1	1	2	1	4	1	4	0	1	1	4	0	4	0	1	0	2	1	2	1	4	1	3	1	1	1	3
2020-01-21	43351	0	78			1	0	0	0	30	2	1	2	1	2	1	3	0	3	0	3	1	4	0	2	1	3	0	3	0	3	0	4	0	3	0	3	0	2	1	1	0	2	0	4	0	1	1	2
2020-01-21	43353	0	84	2	39.61	1	1	0	0	30	2	1	3	0	2	1	1	1	1	0	3	1	1	1	2	1	4	1	4	0	1	1	2	0	4	0	4	1	2	1	2	1	4	1	3	1	2	0	2
2020-01-21	43356	0	82	0	57.49	1	0	0	0	30	2	1	3	0	2	1	1	1	2	1	3	1	1	1	2	1	4	1	1	1	1	1	1	1	4	0	4	1	2	1	2	1	4	1	3	1	1	1	2
2020-01-21	43358	0	76	0	53.16	1	1	0	0	29	4	0	2	1	2	1	4	0	2	1	3	1	1	1	4	0	4	1	4	0	1	1	4	0	3	0	4	1	3	0	2	1	4	1	3	1	1	1	2
2020-01-21	43359	0	83	2	40	0	0	0	0	28	4	0	2	1	2	1	1	1	2	1	3	1	1	1	2	1	4	1	1	1	1	1	4	0	3	0	4	1	4	0	2	1	4	1	4	0	1	1	2
2020-01-21	43361	0	72	0	65.79	1	0	0	0	30	3	0	3	0	2	1	1	1	2	1	3	1	1	1	2	1	4	1	1	1	1	1	1	1	3	0	4	1	4	0	4	0	4	1	3	1	1	1	4
2020-01-22	43399	1	71	0	56.55	1	0	0	0	28	2	1	3	0	4	0	2	0	2	1	3	1	1	1	2	1	1	0	3	0	3	0	4	0	4	0	1	0	2	1	2	1	4	1	3	1	1	1	2
2020-01-22	43406	0	81	2	32.7	1	0	0	0	28	2	1	2	1	2	1	1	1	2	1	3	1	1	1	2	1	4	1	1	1	1	1	1	1	3	0	3	0	4	0	4	0	4	1	3	1	1	1	3
2020-01-22	43407	0	76	0	53.16	0	0	0	0	28	1	0	3	0	2	1	1	1	2	1	3	1	1	1	2	1	1	0	4	0	1	1	4	0	4	0	1	0	4	0	2	1	4	1	3	1	1	1	4
2020-01-22	43408	0	77	2	43.89	1	0	0	0	29	1	0	2	1	2	1	3	0	4	0	3	1	1	1	4	0	4	1	4	0	1	1	4	0	4	0	1	0	2	1	2	1	4	1	1	0	1	1	3
2020-01-22	43413	0	83	2	20.8	1	1	0	0	23	1	0	2	1	1	0	4	0	2	1	3	1	1	1	3	0	4	1	1	1	1	1	4	0	3	0	3	0	3	0	4	0	4	1	1	0	1	1	1
2020-01-22	43415	0	82	2	47.21	1	0	0	0	28	4	0	2	1	2	1	1	1	2	1	3	1	1	1	2	1	4	1	1	1	1	1	4	0	2	1	1	0	2	1	2	1	4	1	3	1	1	1	2
2020-01-22	43421	0	81	2	18.66	1	0	0	0	25	3	0	3	0	1	0	3	0	2	1	1	0	1	1	3	0	4	1	1	1	1	1	4	0	4	0	2	0	4	0	4	0	4	1	3	1	2	0	3
2020-01-23	43444	0	83	2	31.92	1	0	0	0	26	4	0	2	1	2	1	3	0	2	1	3	1	1	1	2	1	4	1	4	0	1	1	4	0	3	0	3	0	4	0	2	1	4	1	1	0	1	1	3
2020-01-23	43446	0	80	2	28.8	1	0	0	0	29	4	0	2	1	2	1	1	1	1	0	3	1	1	1	2	1	3	0	4	0	1	1	4	0	4	0	1	0	2	1	2	1	4	1	2	0	1	1	3
2020-01-23	43450	0	77	2	23.1	1	0	0	0	26	3	0	2	1	2	1	1	1	2	1	3	1	1	1	2	1	4	1	4	0	3	0	1	1	3	0	3	0	4	0	4	0	4	1	3	1	1	1	4
2020-01-23	43451	0	76	0	50.56	1	1	0	0	27	4	0	2	1	2	1	1	1	2	1	3	1	1	1	2	1	4	1	4	0	4	0	4	0	4	0	1	0	2	1	2	1	4	1	3	1	1	1	3
2020-01-23	43453	1	71	2	48.15	1	0	0	0	29	4	0	3	0	2	1	3	0	3	0	3	1	4	0	3	0	3	0	1	1	3	0	3	0	4	0	2	0	2	1	1	0	4	1	3	1	3	0	4
2020-01-23	43445	0	77
2020-01-23	43454	0	76	0	51.12	1	0	0	0	30	3	0	2	1	2	1	1	1	2	1	3	1	1	1	2	1	4	1	4	0	3	0	4	0	2	1	4	1	4	0	2	1	4	1	3	1	1	1	4
2020-01-23	43455	0	76	0	57.46	0	1	0	0	30	4	0	3	0	2	1	1	1	2	1	3	1	1	1	2	1	4	1	1	1	1	1	4	0	4	0	4	1	2	1	2	1	4	1	3	1	1	1	3
2020-01-23	43456	0	72	0	65.02	1	0	0	0	29	4	0	2	1	2	1	1	1	2	1	3	1	1	1	2	1	4	1	1	1	1	1	2	0	1	0	4	1	2	1	2	1	4	1	1	0	1	1	2
2020-01-23	43457	0	78	2	46.45	1	0	0	0	27	1	0	3	0	2	1	1	1	2	1	3	1	1	1	2	1	4	1	4	0	1	1	1	1	4	0	3	0	3	0	2	1	4	1	3	1	1	1	2
2020-01-23	43459	0	77	2	46.48	1	0	0	0	27	2	1	2	1	2	1	2	0	2	1	3	1	1	1	2	1	4	1	2	0	1	1	1	1	3	0	4	1	2	1	2	1	4	1	3	1	1	1	2
2020-01-23	43460	0	75	0	54.22	0	0	0	0	29	2	1	2	1	4	0	1	1	2	1	3	1	1	1	2	1	4	1	4	0	1	1	4	0	4	0	4	1	2	1	2	1	4	1	3	1	1	1	3
2020-01-23	43461	0	78	0	52.45	1	0	0	0	28	3	0	2	1	3	0	1	1	2	1	3	1	1	1	2	1	4	1	1	1	1	1	1	1	4	0	3	0	2	1	2	1	4	1	1	0	2	0	4
2020-01-23	43462	0	77	0	52.02	1	1	0	0	27	1	0	3	0	2	1	2	0	2	1	3	1	1	1	2	1	1	0	1	1	1	1	4	0	3	0	4	1	2	1	2	1	4	1	1	0	1	1	3
2020-01-23	43465	0	84	2	16.67	0	0	0	0	28	2	1	3	0	2	1	3	0	2	1	3	1	2	0	2	1	2	0	4	0	4	0	4	0	4	0	3	0	4	0	4	0	2	0	3	1	3	0	1
2020-01-23	43467	0	76	0	63.05	1	0	0	0	30	4	0	3	0	2	1	2	0	2	1	3	1	1	1	2	1	4	1	4	0	1	1	1	1	4	0	1	0	4	0	2	1	4	1	3	1	1	1	3
2020-01-23	43471	0	81	2	31.03	1	1	0	0	27	4	0	3	0	3	0	1	1	3	0	3	1	1	1	3	0	4	1	1	1	3	0	4	0	3	0	2	0	1	0	3	0	4	1	3	1	3	0	4
2020-01-23	43472	0	79	2	39.24	1	0	0	0	27	4	0	3	0	2	1	1	1	1	0	3	1	1	1	3	0	4	1	1	1	1	1	4	0	3	0	4	1	2	1	2	1	4	1	3	1	1	1	4
2020-01-23	43473	0	79	2	40.91	1	0	0	0	24	2	1	1	0	2	1	2	0	2	1	3	1	1	1	2	1	4	1	1	1	2	0	4	0	2	1	3	0	2	1	2	1	2	0	3	1	3	0	4
2020-01-23	43476	0	81	2	19.62	1	1	0	0	28	4	0	4	0	3	0	3	0	1	0	3	1	4	0	4	0	1	0	4	0	1	1	1	1	3	0	3	0	2	1	4	0	1	0	3	1	3	0	2
2020-01-23	43484	0	80	2	19.85	1	0	0	0	23	4	0	3	0	2	1	3	0	2	1	3	1	2	0	1	0	2	0	1	1	1	1	-9	0	2	1	1	0	3	0	3	0	2	0	1	0	3	0	1
2020-01-23	43485	0	84	2	43.91	1	1	0	0	27	2	1	3	0	1	0	1	1	4	0	1	0	2	0	3	0	1	0	1	1	4	0	4	0	2	1	1	0	2	1	4	0	1	0	3	1	1	1	3
2020-01-23	43486	0	73	2	30.07	1	0	0	0	25	4	0	3	0	4	0	1	1	2	1	3	1	1	1	2	1	4	1	4	0	1	1	1	1	3	0	4	1	4	0	2	1	4	1	3	1	1	1	4
2020-01-23	43488	0	71	0	53.93	0	0	0	0	26	4	0	1	0	2	1	1	1	2	1	3	1	1	1	2	1	4	1	4	0	1	1	4	0	4	0	3	0	2	1	2	1	4	1	3	1	1	1	3
2020-01-23	43489	0	67	0	65.1	1	0	0	0	30	4	0	2	1	2	1	1	1	2	1	3	1	1	1	2	1	4	1	1	1	1	1	1	1	4	0	3	0	2	1	2	1	4	1	3	1	1	1	2
2020-02-10	43803	0	72	0	50.25	0	0	0	0	25	2	1	3	0	1	0	1	1	2	1	3	1	1	1	4	0	4	1	1	1	3	0	1	1	2	1	4	1	2	1	2	1	4	1	3	1	1	1	2
2020-02-10	43804	0	76	0	54.3	0	0	0	0	30	2	1	2	1	1	0	1	1	1	0	3	1	2	0	2	1	4	1	2	0	4	0	4	0	4	0	4	1	3	0	2	1	4	1	3	1	1	1	1
2020-02-10	43805	0	77	2	45.62	1	0	0	0	26	1	0	3	0	2	1	1	1	1	0	3	1	1	1	2	1	4	1	1	1	1	1	4	0	3	0	1	0	2	1	2	1	4	1	3	1	1	1	3
2020-02-10	43806	0	80	0	54.02	1	1	0	0	29	3	0	2	1	2	1	1	1	2	1	3	1	1	1	4	0	4	1	1	1	3	0	1	1	4	0	3	0	4	0	2	1	4	1	3	1	1	1	2
2020-02-10	43807	0	78	0	51.49	1	0	0	0	28	1	0	2	1	4	0	4	0	2	1	3	1	1	1	2	1	4	1	1	1	1	1	4	0	3	0	3	0	3	0	2	1	4	1	4	0	1	1	3
2020-02-10	43808	0	73	0	66.62	1	1	0	0	30	2	1	2	1	2	1	1	1	2	1	3	1	1	1	2	1	4	1	4	0	1	1	4	0	3	0	1	0	2	1	4	0	4	1	3	1	1	1	3
2020-02-10	43809	0	77	2	48.6	1	0	0	0	29	1	0	3	0	2	1	4	0	2	1	4	0	1	1	2	1	4	1	4	0	1	1	1	1	3	0	4	1	4	0	2	1	4	1	3	1	2	0	2
2020-02-10	43810	0	69	0	58.86	0	0	0	0	27	2	1	3	0	2	1	1	1	2	1	3	1	1	1	2	1	4	1	1	1	1	1	1	1	4	0	1	0	4	0	2	1	4	1	1	0	1	1	2
2020-02-10	43812	0	78	2	37.68	1	0	0	0	28	4	0	2	1	2	1	4	0	2	1	3	1	1	1	2	1	4	1	4	0	3	0	4	0	4	0	1	0	2	1	2	1	4	1	3	1	1	1	4
2020-02-10	43813	0	84	2	28.06	1	1	0	0	27	2	1	2	1	2	1	1	1	2	1	3	1	1	1	2	1	4	1	1	1	1	1	4	0	3	0	3	0	3	0	2	1	4	1	1	0	1	1	1
2020-02-10	43814	0	75	2	45.37	1	0	0	0	29	4	0	2	1	2	1	1	1	2	1	3	1	1	1	2	1	4	1	4	0	1	1	4	0	4	0	4	1	4	0	2	1	4	1	3	1	1	1	3
2020-02-10	43815	0	81	2	29.88	1	1	0	0	29	3	0	3	0	2	1	2	0	2	1	3	1	1	1	2	1	2	0	1	1	1	1	4	0	3	0	1	0	4	0	2	1	4	1	1	0	1	1	4
2020-02-10	43816	0	76	2	40.82	1	0	0	0	25	1	0	3	0	2	1	4	0	2	1	1	0	1	1	4	0	4	1	4	0	3	0	4	0	3	0	4	1	2	1	2	1	4	1	1	0	1	1	3
2020-02-10	43817	0	77	0	63.07	1	0	0	0	30	1	0	2	1	2	1	1	1	2	1	3	1	1	1	3	0	4	1	4	0	4	0	4	0	4	0	4	1	2	1	2	1	4	1	-9	0	-9	0	-9
2020-02-10	43818	0	77	2	27	1	1	0	0	28	4	0	3	0	2	1	1	1	2	1	3	1	1	1	2	1	1	0	1	1	1	1	1	1	3	0	4	1	3	0	2	1	4	1	3	1	1	1	2
2020-02-10	43819	0	78	0	54.76	1	0	0	0	28	4	0	2	1	2	1	1	1	4	0	3	1	1	1	2	1	4	1	4	0	3	0	4	0	4	0	1	0	1	0	2	1	4	1	3	1	1	1	3
2020-02-10	43820	0	75	0	60.46	1	0	0	0	29	4	0	3	0	2	1	2	0	2	1	3	1	1	1	2	1	4	1	4	0	1	1	4	0	4	0	1	0	2	1	2	1	4	1	3	1	1	1	2
2020-02-10	43821	0	83	2	21.46	1	0	0	0	22	2	1	2	1	2	1	3	0	2	1	2	0	1	1	2	1	3	0	1	1	1	1	1	1	3	0	3	0	1	0	2	1	1	0	3	1	1	1	4
2020-02-10	43823	0	78	2	35.92	1	1	0	0	22	2	1	1	0	3	0	1	1	2	1	3	1	1	1	2	1	4	1	4	0	1	1	1	1	4	0	3	0	2	1	2	1	4	1	3	1	1	1	3
2020-02-10	43827	0	69	0	74.7	0	0	0	0	26	2	1	2	1	2	1	1	1	1	0	3	1	1	1	2	1	1	0	1	1	1	1	1	1	2	1	4	1	4	0	2	1	4	1	3	1	1	1	2
2020-02-10	43828	0	82	2	38.7	1	0	0	0	25	2	1	3	0	2	1	1	1	2	1	3	1	1	1	2	1	4	1	1	1	1	1	1	1	4	0	4	1	2	1	2	1	4	1	3	1	1	1	3
2020-02-10	43829	1	79	0	52.02	1	0	0	0	30	2	1	3	0	2	1	3	0	2	1	3	1	1	1	2	1	1	0	1	1	1	1	2	0	4	0	3	0	2	1	2	1	4	1	3	1	1	1	2
2020-02-10	43831	0	82	2	22.4	1	0	0	0	26	1	0	3	0	2	1	1	1	2	1	3	1	1	1	2	1	4	1	4	0	1	1	4	0	3	0	3	0	4	0	2	1	4	1	3	1	1	1	2
2020-02-11	43848	1	79	2	46.75	0	0	0	0	29	3	0	3	0	2	1	1	1	1	0	3	1	1	1	4	0	4	1	1	1	1	1	4	0	3	0	3	0	2	1	2	1	4	1	2	0	1	1	3
2020-02-11	43849	0	65	0	70.34	0	0	0	0	28	3	0	2	1	2	1	1	1	2	1	3	1	1	1	1	0	4	1	1	1	1	1	1	1	2	1	4	1	4	0	2	1	4	1	3	1	1	1	2
2020-02-11	43850	0	72	0	56.4	1	0	0	0	29	4	0	3	0	2	1	1	1	2	1	3	1	1	1	2	1	4	1	1	1	1	1	4	0	4	0	4	1	4	0	2	1	4	1	1	0	1	1	2
2020-02-11	43851	1	66	0	53.15	0	0	0	0	26	1	0	3	0	2	1	1	1	1	0	3	1	1	1	2	1	4	1	2	0	1	1	4	0	4	0	4	1	3	0	2	1	4	1	3	1	1	1	4
2020-02-11	43852	1	81	2	23.62	1	0	0	0	28	4	0	3	0	3	0	3	0	2	1	3	1	1	1	2	1	1	0	4	0	1	1	4	0	4	0	4	1	2	1	2	1	4	1	1	0	1	1	2
2020-02-11	43853	0	84	2	48.6	1	0	0	0	25	2	1	2	1	2	1	1	1	2	1	3	1	1	1	2	1	4	1	4	0	1	1	4	0	2	1	4	1	1	0	2	1	4	1	1	0	1	1	2
2020-02-11	43854	0	80	2	20.68	1	0	0	0	22	4	0	2	1	3	0	4	0	1	0	4	0	2	0	2	1	1	0	1	1	1	1	4	0	4	0	2	0	3	0	1	0	3	0	3	1	1	1	4
2020-02-11	43857	1	82	2	19.72	1	1	0	0	19	2	1	3	0	2	1	2	0	2	1	3	1	1	1	2	1	1	0	1	1	1	1	4	0	2	1	4	1	4	0	4	0	4	1	4	0	3	0	2
2020-02-17	44166	0	75	0	52.27	1	1	1	0	28	4	0	1	0	2	1	3	0	2	1	3	1	1	1	2	1	1	0	3	0	1	1	4	0	4	0	4	1	3	0	2	1	4	1	2	0	1	1	3
2020-02-17	44171	0	83	2	15.55	1	1	0	0	22	4	0	2	1	3	0	4	0	2	1	4	0	1	1	2	1	4	1	4	0	1	1	4	0	3	0	4	1	4	0	2	1	2	0	4	0	2	0	3
2020-02-17	44180	0	82	2	22.41	1	0	0	0	22	3	0	2	1	1	0	4	0	1	0	1	0	4	0	1	0	1	0	4	0	1	1	1	1	1	0	1	0	1	0	1	0	1	0	1	0	4	0	1
2020-02-17	44188	0	79	2	32.51	0	0	0	0	25	4	0	1	0	2	1	4	0	1	0	4	0	1	1	3	0	4	1	1	1	1	1	1	1	3	0	3	0	4	0	4	0	4	1	3	1	3	0	3
2020-02-17	44198	0	83	2	18.61	1	0	0	0	15	4	0	2	1	3	0	1	1	1	0	1	0	1	1	4	0	3	0	4	0	3	0	1	1	1	0	1	0	3	0	4	0	1	0	3	1	2	0	1
2020-02-17	44201	0	84	2	17.27	0	0	0	0	17	1	0	2	1	1	0	1	1	4	0	4	0	1	1	4	0	3	0	1	1	1	1	1	1	4	0	4	1	1	0	1	0	1	0	1	0	1	1	1
2020-02-18	44223	0	76	2	49.29	1	0	0	0	27	4	0	4	0	2	1	1	1	2	1	3	1	1	1	2	1	4	1	1	1	1	1	1	1	4	0	4	1	3	0	2	1	4	1	1	0	1	1	2
2020-02-18	44224	0	77	2	46.86	1	0	0	0	29	4	0	2	1	2	1	2	0	2	1	3	1	1	1	2	1	4	1	4	0	1	1	4	0	3	0	1	0	2	1	2	1	4	1	2	0	1	1	4
2020-02-18	44229	0	78	2	36.28	1	0	0	0	28	4	0	2	1	2	1	4	0	1	0	3	1	4	0	2	1	2	0	2	0	4	0	1	1	4	0	1	0	3	0	2	1	4	1	1	0	1	1	4
2020-02-18	44230	0	77	0	50.73	1	0	1	0	28	1	0	3	0	2	1	4	0	2	1	1	0	1	1	2	1	4	1	4	0	4	0	1	1	3	0	4	1	2	1	2	1	4	1	1	0	1	1	4
2020-02-18	44236	0	80	0	52.42	1	0	0	0	28	1	0	3	0	2	1	1	1	2	1	3	1	1	1	2	1	4	1	4	0	3	0	1	1	4	0	4	1	3	0	2	1	4	1	1	0	1	1	3
2020-02-18	44241	0	71	2	44.95	1	0	0	0	21	2	1	3	0	2	1	2	0	2	1	3	1	1	1	2	1	4	1	1	1	1	1	4	0	2	1	4	1	2	1	2	1	4	1	3	1	1	1	3
2020-02-18	44246	0	78	2	40.17	1	1	0	0	27	4	0	3	0	2	1	1	1	2	1	3	1	4	0	2	1	3	0	1	1	1	1	4	0	2	1	4	1	1	0	2	1	3	0	4	0	1	1	3
2020-02-18	44248	0	76	0	62.54	0	0	0	0	27	3	0	2	1	3	0	1	1	2	1	3	1	1	1	2	1	2	0	1	1	1	1	2	0	4	0	1	0	4	0	4	0	4	1	2	0	1	1	2
2020-02-18	44252	0	81	2	28.79	1	0	0	0	21	4	0	2	1	4	0	3	0	2	1	3	1	1	1	2	1	4	1	3	0	4	0	1	1	3	0	2	0	4	0	4	0	4	1	2	0	3	0	3
2020-02-18	44254	0	82	2	34.13	1	0	0	0	21	2	1	1	0	1	0	1	1	2	1	3	1	1	1	1	0	2	0	4	0	3	0	1	1	3	0	2	0	3	0	2	1	2	0	1	0	1	1	2
2020-02-18	44257	0	83	2	18.22	1	0	0	0	19	4	0	2	1	3	0	4	0	4	0	3	1	2	0	2	1	2	0	1	1	1	1	1	1	1	0	1	0	4	0	1	0	2	0	1	0	3	0	3
2020-02-21	44363	0	83	2	34.05	1	0	0	0	25	1	0	3	0	1	0	4	0	2	1	3	1	1	1	4	0	1	0	4	0	1	1	4	0	1	0	3	0	2	1	2	1	4	1	1	0	1	1	3
2020-02-21	44366	0	77	2	36.13	1	0	0	0	30	1	0	2	1	2	1	3	0	1	0	3	1	1	1	2	1	4	1	1	1	2	0	1	1	3	0	4	1	3	0	2	1	4	1	3	1	3	0	1
2020-02-21	44368	0	79	0	50.76	1	0	0	0	29	4	0	3	0	2	1	1	1	2	1	3	1	1	1	2	1	4	1	1	1	3	0	1	1	4	0	4	1	1	0	2	1	4	1	3	1	1	1	3
2020-02-21	44371	0	79	2	40.93	1	0	0	0	27	4	0	3	0	2	1	1	1	2	1	3	1	1	1	4	0	4	1	4	0	1	1	4	0	3	0	4	1	2	1	2	1	4	1	3	1	1	1	2
2020-02-21	44381	1	78	2	24.64	0	0	0	0	28	4	0	4	0	2	1	2	0	2	1	4	0	1	1	4	0	2	0	1	1	1	1	1	1	2	1	1	0	4	0	2	1	4	1	3	1	1	1	3
2020-02-21	44382	1	84			1	0	1	0	28
[truncated: 2 more columns]
